# Supplementary material for: Metabolic Alterations Caused by Simultaneous Loss of HK2 and PKM2 Leads to Photoreceptor Dysfunction and Degeneration
Source: Cells. 2023 Aug 10;12(16):2043. doi: 10.3390/cells12162043 (PMC10453858; doi:10.3390/cells12162043)
Supplement: Supplementary file 1 [file cells-12-02043-s001.zip › Supplemental Table S1.xlsx]

## Sheet: Sheet1
Supplemental Table 1 - Targeted metabolomics library in negative ion mode
Compound Name	Precursor Ion (Da)	Product Ion (Da)	Retention Time (min)	Collision Energy (Volts)
±-Mevalonolactone	189.1	59.1	2.95747	6
2-2-Dimethyl Succinic acid	145.1	101.1	13.3778	11
2-3-Dihydroxybenzoic acid	153.0	109.0	14.4806	15
2-3-Dihydroxyisovalerate	133.1	75.1	10.901	10
2-3-Pyridinedicarboxylic acid	166.0	122.0	14.6477	6
2-4-Quinolinediol	160.0	117.9	15.2898	19
2-Deoxyadenosine 5-diphosphate	410.0	79.1	15.5191	44
2-Deoxyadenosine 5-monophosphate	330.0	79.0	12.3015	48
2-Deoxyadenosine	310.1	250.0	6.50695	4
2-Deoxycytidine 5-diphosphate	386.0	79.0	14.733	36
2-Deoxycytidine 5-monophosphate	306.0	79.0	9.99548	44
2-Deoxycytidine	286.1	226.0	2.07698	4
2-Deoxy-D-glucose 6-phosphate	243.0	79.1	8.64467	45
2-Deoxy-D-ribose	193.1	59.2	1.35938	16
2-Deoxyguanosine 5-diphosphate	426.0	79.1	15.1648	48
2-Deoxyguanosine 5-monophosphate	346.0	79.1	11.7798	48
2-Deoxyguanosine	266.1	108.0	3.92422	36
2-Deoxyinosine	251.1	135.0	3.72748	20
2-Deoxyribose 5-phosphate	213.0	79.1	8.97697	40
2-Deoxyuridine 5-triphosphate	467.0	158.8	16.7712	36
2-Deoxyuridine	227.1	184.0	3.37382	6
2-Isopropylmalic acid	175.1	113.0	15.5857	13
2-Ketobutyrate	101.0	57.2	12.4215	4
2-Methyl-1-butanol	87.1	43.3	9.29518	5
2-Phosphoglyceric acid	185.0	79.0	14.3752	37
3-2-Hydroxyethylindole	160.1	142.1	15.4904	16
3-Dehydroshikimic acid	171.0	127.0	7.38585	8
3-Hydroxyanthranilic acid	152.0	108.0	11.8331	12
3-Hydroxy-DL-kynurenine	223.1	205.9	2.22945	4
3-Hydroxyphenylacetic acid	151.0	107.1	13.9766	4
3-Indoleacetic acid	174.1	130.0	16.5722	7
3-Methylglutaric acid	145.1	101.1	13.9772	11
4-Aminobenzoic acid	136.0	92.0	9.87047	8
4-Guanidobutyric acid	144.1	102.0	1.36242	8
4-Hydroxybenzoic acid	137.0	93.0	11.8989	14
4-Hydroxy-L-glutamic acid	162.0	144.0	5.04225	6
4-Hydroxyphenyl-pyruvic acid	179.0	107.0	14.0957	4
4-Methyl-2-oxovaleric acid	129.1	85.1	13.7386	7
4-Pyridoxic acid	182.0	138.0	15.3606	12
4-Quinolinol	144.0	116.0	9.69907	28
5-Deoxy-5-(methylthio)adenosine	356.1	296.0	11.7052	4
5-Hydroxy-3-indoleacetic acid	190.1	144.0	12.7898	21
5-Methoxytryptamine	189.1	174.0	2.441	12
6-Hydroxynicotinic acid	138.0	94.1	9.02703	10
Acetoacetate Neg	101.0	57.1	8.68823	9
Adenine	134.0	107.0	2.78003	18
Adenosine 3-5-cyclic monophosphate	328.0	134.0	13.2779	24
Adenosine 5-diphosphate	426.0	328.0	15.1645	16
Adenosine 5-monophosphate	346.0	79.0	11.78	38
Adenosine 5-triphosphate	506.0	159.0	17.1444	38
Adenosine	326.1	134.0	6.98493	20
Adenylosuccinic acid	462.0	97.0	16.3183	24
Adipic acid	145.1	101.1	13.8496	11
AICAR	257.1	125.0	2.52865	10
Allantoin	157.0	42.2	1.31325	16
alpha-D(+)Mannose 1-phosphate	259.0	97.0	7.52717	14
alpha-D-Glucose-1-phosphate	259.0	79.0	7.52753	28
alpha-Ketoglutaric acid	145.0	101.0	13.9777	5
Arabinose-5-phosphate	229.0	79.0	8.4916	36
Argininosuccinic acid	289.0	131.1	4.60352	27
Beta hydroxybutryic acid	103.0	59.1	7.8474	9
beta-Nicotinamide adenine dinucleotide	662.1	540.0	9.4574	12
beta-Nicotinamide mononucleotide	333.0	251.1	3.55215	12
Cellobiose	341.1	161.0	1.28535	5
Chorismic acid	225.0	189.0	6.77793	6
cis-Aconitic acid	173.0	129.0	15.1038	4
Citramalic acid	147.0	85.1	13.4497	12
Citric acid	191.0	111.0	14.9745	10
CoA	766.1	686.2	18.1673	40
Creatine phosphate	210.0	79.0	6.77845	16
Creatine	130.1	88.1	1.29152	8
Creatinine	112.0	41.2	1.34828	24
Cysteine	120.0	33.2	1.32398	10
Cytidine 5-diphosphate	402.0	79.0	14.173	48
Cytidine 5-triphosphate	482.0	79.0	16.8523	40
Cytidine	242.1	42.2	1.66713	16
Cytidine-5-monophosphate	322.0	79.0	9.28033	44
Cytosine	110.0	67.1	1.34843	8
D-+-Galactosamine	238.1	159.9	0.98345	8
Deoxyadenosine 5-triphosphate	490.0	158.9	17.2835	32
Deoxycytidine 5-triphosphate	466.0	367.9	16.7632	20
Deoxyguanosine 5-triphosphate	506.0	407.9	17.1198	20
Deoxythymidine 5-triphosphate	481.0	383.1	17.2029	20
D-erythro-Dihydrosphingosine	300.3	199.0	8.78777	8
D-Fructose 1,6-biphosphate	338.9	97.0	14.5015	22
D-Fructose 6-phosphate	259.0	97.0	7.37378	14
D-Gluconic acid	195.1	75.2	5.53293	18
D-Glucosamine 6-phosphate	258.0	79.0	1.76955	48
D-Glucose 6-phosphate	259.0	97.0	7.681	14
Dihydroxyacetone phosphate	169.0	97.0	9.86898	6
DL-2-Aminoadipic acid	160.1	142.0	3.33618	9
DL-Glyceraldehyde 3-phosphate	169.0	79.0	11.6529	28
DL-Isocitric acid	191.0	111.0	15.1671	11
D-Maltose	341.1	161.0	1.28535	5
D-Mannose	179.1	89.0	1.25573	4
D-pantothenic acid	218.0	88.0	11.8067	10
D-Ribose 5-phosphate	229.0	79.0	9.34818	48
D-Ribulose 1,5-biphosphate	308.9	79.0	14.6455	46
D-Sedoheptulose-7-phosphate	289.0	96.9	7.63188	18
D-Xylose	149.1	89.0	1.22608	4
D-Xylulose-5-phosphate	229.0	79.0	7.537	36
Epicatechin	289.1	245.0	12.196	11
Flavin adenine dinucleotide	784.1	437.0	16.9226	30
Folinic acid	472.2	343.0	13.8523	20
Glycerol-3-phosphate	171.0	79.0	7.88718	17
Galactonic acid	195.1	75.1	5.53312	18
gamma-Aminobutyric acid	102.0	84.1	1.18935	8
gamma-Glu-Cys	249.1	128.0	7.77912	8
GlcNAc	220.0	119.0	1.27142	2
Glucoheptonic acid	225.1	129.0	5.6056	11
Glutathione reduced	306.1	143.0	8.37485	17
Glyceric acid	105.0	57.2	5.82938	14
Glyoxylic acid	73.0	45.2	5.82242	6
Guanine	150.0	133.0	1.97085	12
Guanosine 3,5-cyclic monophosphate	344.0	150.0	12.4556	24
Guanosine 5-diphosphate	442.0	150.0	14.7475	31
Guanosine 5-triphosphate	522.3	158.9	17.1761	36
Guanosine	282.1	132.9	4.8742	32
Homocitrate	205.0	125.0	15.4643	10
Hypoxanthine	135.0	92.0	2.11407	17
Indoline-2-carboxylate	162.1	116.0	15.9139	16
Inosine 5-diphosphate	427.0	158.9	15.1563	28
Inosine 5-monophosphate	347.0	79.0	10.7303	44
Inosine 5-triphosphate	507.0	159.0	17.2091	40
Inosine	267.1	108.0	3.66073	44
Isopentenyl pyrophosphate	245.0	209.0	12.8375	4
Isopentyl acetate	129.1	85.2	14.9862	6
Itaconic acid	129.0	85.1	13.7228	6
Ketoisovaleric acid	115.0	71.2	16.5978	4
Ketovaleric acid	115.0	71.2	14.2827	4
Lactic acid	89.0	43.3	6.94393	10
L-Arabinose	149.0	89.1	1.24218	4
L-Arabitol	151.0	89.0	1.27348	12
L-Arginine	173.1	131.0	1.11307	11
L-asparagine	131.0	113.0	1.20357	4
L-Aspartic Acid	132.0	88.0	4.22467	10
L-Canavanine	175.1	74.0	1.2881	10
L-Carnitine	220.1	146.0	1.19145	4
L-Citrulline	174.1	131.0	1.27223	8
L-Cystathionine	221.1	134.0	1.343	8
L-Cystine	239.0	74.1	1.19103	20
L-Dihydroorotic acid	157.0	113.0	7.23348	5
L-Glutamic acid	146.0	128.0	3.62417	8
L-Glutamine	145.1	127.0	1.21877	7
L-Gluthathione (oxidized)	611.1	306.1	13.3	24
L-Histidine	154.1	93.1	1.15358	16
L-Homocysteine	134.0	116.9	1.47402	8
L-Homocystine	267.0	115.0	2.35692	16
L-Homoserine	118.0	72.1	1.26027	10
L-Hydroxyglutaric acid	147.0	128.9	13.4495	7
Lipoamide	204.1	158.0	16.806	4
L-Isoleucine	130.0	45.0	2.14665	16
L-Kynurenine	207.1	190.0	4.4585	4
L-Leucine	130.0	45.0	2.14665	16
L-Malic acid	133.0	115.0	13.3866	8
L-Methionine	148.0	47.2	1.75825	12
L-Phenylalanine	164.1	147.0	5.091	9
L-Proline	114.0	68.1	1.30028	12
L-Serine	104.0	74.1	1.2052	8
L-Sorbose	179.1	89.0	0.422083	4
L-Threonine	118.0	74.1	1.2841	9
L-Tryptophan	203.1	116.0	7.70003	14
L-Tyrosine	180.0	119.0	2.23048	15
Maleic acid	115.0	71.2	12.9945	7
Malonic acid	103.0	59.2	12.6808	7
Melibiose	341.1	179.0	1.29317	4
Mevalonic acid 5-phosphate	227.0	79.0	14.6936	40
Mevalonic acid	147.1	128.9	9.73125	8
m-Hydroxybenzoic acid	137.0	65.2	13.0496	28
myo-Inositol	239.1	179.0	1.19087	0
N-Acetyl D-galactosamine	220.1	119.0	1.32737	0
N-Acetyl-alpha-D-glucosamine 1-phosphate	300.0	79.0	7.95538	36
N-acetylaspartate	174.0	88.1	13.6643	14
N-acetylaspartylglutamate	303.1	285.0	15.975	6
N-Acetyl-D-glucosamine 6-phosphate	300.0	79.0	8.18977	48
N-Acetylglutamic acid	188.1	128.0	13.7676	10
N-Acetylneuraminic acid	308.1	87.0	6.96108	14
NADH	664.1	79.0	15.2194	50
NADP+	742.1	620.0	14.6104	13
NADPH	744.1	426.1	17.2082	33
N-Carbamoyl-DL-aspartic acid	175.0	132.0	13.1276	7
N-Carbamyl-L-glutamic acid	189.1	146.0	13.2472	7
N-Formyl-L-Tyrosine	208.1	164.0	12.8379	7
Nicotinic acid mononucleotide	334.0	79.0	8.69798	40
Nicotinic acid	122.0	78.1	11.8748	11
o-Hydroxy hippuric acid	194.0	150.0	16.4171	11
o-Phospho-L-Serine	184.0	97.0	9.39728	13
O-Phosphorylethanolamine	140.0	79.0	1.41038	14
Orotic acid	155.0	42.0	8.84848	26
O-Succinyl-L-homoserine	218.1	117.0	6.48578	7
Oxamic acid	88.0	44.3	6.44933	6
Phenylpyruvic acid	163.0	91.1	16.8729	6
Phosphoenolpyruvic acid	167.0	79.0	15.0402	12
Prephenic acid	225.0	101.0	12.3922	9
Pyridoxal 5 phosphate	246.0	79.0	15.1665	30
Pyridoxal hydrochloride	166.1	138.0	2.48305	12
Pyridoxamine	167.1	121.0	1.18497	22
Pyridoxine	168.1	166.0	2.41742	9
Pyruvic acid	87.0	43.2	9.27915	4
Quinic acid	191.1	85.1	6.00717	25
Riboflavin	375.1	255.0	12.5681	14
Ribonic acid gamma lactone	147.0	59.2	1.52087	16
S-2-Aminoethyl-L-cysteine	163.1	76.1	1.07347	10
S-5-Adenosyl-L-homocysteine	383.1	134.0	5.66793	24
Salicylic acid	137.0	93.1	16.6623	17
Shikimic acid	173.0	111.0	5.3859	7
Succinic acid	117.0	73.1	12.5264	10
Succinic semialdehyde	101.0	57.2	6.93525	7
Taurine	124.0	80.0	1.28393	24
Taurocholic acid	514.0	514.0	20.6049	50
Thiamine	264.1	148.0	1.13463	18
Thymidine 5-diphosphate	401.0	97.0	15.1735	25
Thymidine	241.1	151.0	5.47378	6
Thymine	125.0	42.2	3.26392	14
trans-4-Hydroxy-L-proline	130.1	128.0	1.23563	12
trans-Aconitic acid	173.0	129.0	15.2887	4
trans-trans Muconic acid	141.0	53.3	14.7696	8
Trehalose 6-phosphate	421.1	241.0	7.88117	27
Trehalose	401.1	341.0	1.32497	10
UDP-GlcNAc	606.1	385.0	14.0115	29
Uracil	111.0	42.2	1.71295	14
Uric acid	167.0	124.0	3.71243	13
Uridine 5′-diphosphogalactose	565.0	322.9	13.9559	24
Uridine 5-diphosphate	403.0	158.9	14.5963	28
Uridine 5-diphosphoglucose	565.0	322.9	13.9559	24
Uridine 5-monophosphate	323.0	79.1	10.3705	48
Uridine 5-triphosphate	483.0	158.9	16.9903	36
Uridine	243.1	200.0	2.56173	6
Vanillic acid	167.0	123.0	12.6615	9
Xanthine	151.0	108.0	2.3522	16
Xanthosine	283.1	151.0	8.0125	18
Xylitol	151.1	89.0	1.26527	8

## Sheet: ValueList_Helper
Sample	MRM	Target	Positive
Blank	Neutral Loss	ISTD	Negative
Cal	Neutral Gain	Surrogate	Unassigned
QC	Product Ion	Matrix Spike	Both
CC	Precursor Ion
DoubleBlank	MS1 Scan
MatrixSpike	MS2 Scan
MatrixSpikeDup	MS1 SIM
MatrixBlank	MS2 SIM
TuneCheck
ResponseCheck
